# Supplementary material for: Growth Performance, Waste Reduction Efficiency and Nutritional Composition of Black Soldier Fly (Hermetia illucens) Larvae and Prepupae Reared on Coconut Endosperm and Soybean Curd Residue with or without Supplementation
Source: Insects. 2021 Jul 29;12(8):682. doi: 10.3390/insects12080682 (PMC8396427; doi:10.3390/insects12080682)
Supplement: Supplementary file 1 [file insects-12-00682-s001.zip]

Archive with 1 entries (1 files):
- insects-1310544-supplementary.pdf
